# Supplementary material for: Oncological Outcomes of Open Versus Minimally Invasive Surgery for Ductal Adenocarcinomas of Pancreatic Head: A Propensity Score Matching Analysis
Source: Curr Oncol. 2024 Oct 11;31(10):6096–109. doi: 10.3390/curroncol31100455 (PMC11506721; doi:10.3390/curroncol31100455)
Supplement: Supplementary file 1 [file curroncol-31-00455-s001.zip]

Archive with 1 entries (1 files):
- curroncol-3201824-supplementary.pdf
